# Supplementary material for: Outcomes of Salvage Treatment After Primary Treatment for Renal Cell Cancer: A Systematic Review
Source: Diagnostics (Basel). 2025 Mar 25;15(7):838. doi: 10.3390/diagnostics15070838 (PMC11988335; doi:10.3390/diagnostics15070838)
Supplement: Supplementary file 1 [file diagnostics-15-00838-s001.zip]

Archive with 1 entries (1 files):
- diagnostics-3524786-supplementary.pdf
